# Supplementary material for: The impact of the COVID-19 pandemic on mortality in people with dementia without COVID-19: a systematic review and meta-analysis
Source: BMC Geriatr. 2022 Nov 19;22:878. doi: 10.1186/s12877-022-03602-6 (PMC9675075; doi:10.1186/s12877-022-03602-6)
Supplement: Supplementary file 1 — Additional file 1. [file 12877_2022_3602_MOESM1_ESM.xlsx]

## Sheet: Table 1
Name	Study Setting	Sample Size	National pandemic situation	Prevention strategy	Population	Control	Percent female (%)	Mild/severe dementia (%)	Living in nursing homes (%)	Study Design	Methodology	Outcome (95% CI in brackets)
Fedeli (35)	Veneto, Italy	10,222 (total deaths)	Severe strain on healthcare systems. Approximate 1 in 3 residents infected.	Lockdowns. Mask mandates. Social distancing.	People who died due to Dementia, Alzheimer's disease (F01-F03, G30) between March-April 2020	People who died due to Dementia, Alzheimer's disease (F01-F03, G30) betseen March-April 2018 and 2019	NA	NA	NA	Case control	Difference between mortality between the two time periods as simple percentage differences	Excess mortality, dementia 7%. Excess mortality, multiple underlying causes including dementia, 34%
Das-Munshi (33)	South London, UK	167,122 (all People )	Severe strain on healthcare systems. Approximate 1 in 3 residents infected.	Lockdowns. Mask mandates. Social distancing.	People with dementia who died during 2020	People with dementia who died during 2019	0.52	NA	NA	Cohort	Random intercepts Poisson regression. Mortality for each quarter in 2019 was compared to the same quarter in 2020	IRR.
												Q1 1.18 (1.03-1.36), p=0.02
												Q2 2.38 (2.08-2.72), p<0.0001
												Q3: 1.04 (0.88-1.23), p=0.63
												Q4 0.97 (0.84-1.12), p=0.69
Carey (41)	England, UK	4,411,547 in 2015, 4,835,708 in 2019 (all People )	Severe strain on heathcare systems. Approximate 1 in 3 residents infected.	Lockdowns. Mask mandates. Social distancing.	People with dementia who died during 2020	People with dementia who died 2015-2019	50.47 %	NA	NA	Cohort	2020 Excess Mortality Ratio (EMR) calculated as the mortality rate 2015-2019 compared to the mortality in 2020	EMR 9.870 (9.004-10.820)
Shiels (37)	USA	329,500,000 (entire US population)	Severe strain on heathcare systems. Approximate 1 in 3 residents infected.	Regional variances in response. Responses included but not limited to: Lockdowns. Mask mandates. Mass testing. Physical distancing.	People who died due to Alzheimer's disease during 2020 from March to August.	People who died due to Alzheimer's disease during 2015-2019	NA	NA	NA	Cohort	Excess deaths by death cause	6,000 excess deaths due to Alzheimer's disease in age group >65 yrs
Axenhus (17)	Sweden	10,350,000 (entire Swedish population)	Moderate to severe strain on healthcare systems. Approximate 1 in 4 residents infected.	Recommendations of physical distancing, testing, mask wearing, work from home routines, and self imposed quarantine.	People who died due to dementia during 2020	People who died of dementia during 2010-2019	NA	NA	NA	Cohort	Years of potential life lost	Expected 24,899; Observed 25,347. Difference 1.98 % (p=0.31)
Reif (40)	USA	329,500,000 (entire US population)	Severe strain on heathcare systems. Approximate 1 in 3 residents infected.	Regional variances in response. Responses included but not limited to: Lockdowns. Mask mandates. Mass testing. Physical distancing.	People with dementia who died between 22 March 2020 to 13 March 2021	Stimulated number of people who died from dementia 2009-2019	NA	NA	0.56 % of total, no data for dementia subgroup	Cohort	Loss of quality adjusted life years lost	1,371 (1329-1412) per 10,000 people
Raknes (36)	Norway	113,710 (total deaths)	Severe strain on heathcare systems. Approximate 1 in 3 residents infected.	Social distancing. Voluntary self quarantine. Lockdowns. Travel quarantine.	People with Alzheimer's disease who died during March to May 2020	People who died from Alzheimer's disease from 2010-2019	51.1 %	NA	94 % of Alzheimer's disease deaths occured in nursing homes. Also, 57 % of COVID deaths also occured in nursing homes. Thus possible overlap/misclassification	Cohort	Mortality in dementia during first wave of corona pandemic compared to linear regression of dementia deaths 2010-2019	7.3 per 100,000 population vs 6.4 (5.5-7.3) expected
Lee (39)	USA	329,500,000 (entire US population)	Severe strain on heathcare systems. Approximate 1 in 3 residents infected.	Regional variances in response. Responses included but not limited to: Lockdowns. Mask mandates. Mass testing. Physical distancing.	Deaths between March 1, 2020 - April 30, 2021	Deaths between 2014-2019	NA	NA	NA	Cohort	Modelling of excess mortality (direct and indirect)	17,600 (8,800-26,300) Excess deaths from Alzheimer's disease
Strongman (32)	England, UK	9,600,000 (People registered at a GP in England)	Severe strain on healthcare systems. Approximate 1 in 3 residents infected.	Lockdowns. Mask mandates. Social distancing.	Deaths from dementia between 5 March to 27 May 2020	Deaths between 5 March 2015 - 5 March 2020	50.7 % of person-years were female	NA	NA	Cohort	Mortality during first wave of corona pandemic compared to adjusted negative binomial regression models of pre-pandemic deaths	Excess deaths from dementia 2,688 (2,677-2,699) per million person-weeks
Gilstrap (38)	USA	53,640,888 (Medicare beneficiaries)	Severe strain on heathcare systems. Approximate 1 in 3 residents infected.	Regional variances in response. Responses included but not limited to: Lockdowns. Mask mandates. Mass testing. Social distancing.	Mortality amongst people with Alzheimer's disease in December 2020	Mortality amongst people with Alzheimer's disease in December 2019	63.5 % of all people with dementia (65,7 % of people with dementia in nursing homes)	NA	44.6 % of people with dementia. 3.6 % of people without dementia	Cohort	Means were compared using t-tests, and 95% CIs were estimated using the delta method	Excess mortality 12.4% (12.1%-12.6%)
Grande (34)	Italy	688,756 (total deaths)	Severe strain on healthcare systems. Approximate 1 in 3 residents infected.	Lockdown. Mask mandates. Social distancing.	Mortality amongst people with AD or other dementia during March-April 2020	Mortality amongst people with Alzheimer's Disease from 2015-2019 during March-April	NA	NA	NA	Cohort	Difference in mortality compared to same time period 2015-2019	Excess mortality 37,4%
Supplemental Table 1: Descriptive characteristics of included studies.

## Sheet: Old table 1
Name	Author	Percent female (%)	Mild/severe dementia (%)	Percent living in nursing homes (%)	Study setting
Different approaches to the analysis of causes of death during the COVID-19 epidemic	Fedeli et al.	NA	NA	NA	Population-based (all inhabitants in Veneto region, Italy)
All-cause and cause-specific mortality in people with mental disorders and intellectual disabilities, before and during the COVID-19 pandemic: cohort study.	Das-Munshi et al.	52 %, no data availible for dementia subgroup only.	NA	NA	Clinical cohort (patients from mental care clinics in London)
Risk factors for excess all-cause mortality during the first wave of the COVID-19 pandemic in England: A retrospective cohort study of primary care data.	Carey et al.	50.47 %, no data availible for dementia subgroup only.	NA	0.56 % of total, no data for dementia subgroup only	Population-based (UK primary care register)
Impact of Population Growth and Aging on Estimates of Excess U.S. Deaths During the COVID-19 Pandemic, March to August 2020.	Shiels et al.	NA	NA	NA	Population-based (USA)
Changes in mortality trends amongst common diseases during the COVID-19 pandemic in Sweden	Axenhus et al.	NA	NA	NA	Population-based (Sweden)
Measuring the COVID-19 Mortality Burden in the United States: A Microsimulation Study	Reif et al.	No data availible for dementia subpopulation.	NA	Seperatetely reported from dementia in the study. Reported according to age: 55-64, 0.3%. 65-74, 0.9%. 75-84, 4.5%. 85+, 25%.	Population-based (US population 25 yrs and older)
Lockdown and non-COVID-19 deaths: Cause-specific mortality during the first wave of the 2020 pandemic in Norway: A population-based register study	Raknes et al.	51.1 %, no data availible for dementia subgroup only.	NA	94 % of Alzheimer deaths occured in nursing homes. Also, 57 % of COVID deaths also occured in nursing homes. Thus possible overlap/misclassification	Population-based (Norway)
Direct and indirect mortality impacts of the COVID-19 pandemic in the US, March 2020-April 2021	Lee et al.	NA	NA	NA	Population-based (USA)
Factors associated with excess all-cause mortality in the first wave of the COVID-19 pandemic in the UK: A time series analysis using the Clinical Practice Research Datalink.	Strongman et al.	50.7 % of person-years were female, no data availible for dementia subgroup only.	NA	NA	Population-based (UK GP records, 40 years and older)
Trends in Mortality Rates Among Medicare Enrollees With Alzheimer Disease and Related Dementias Before and During the Early Phase of the COVID-19 Pandemic	Gilstrap et al.	63.5 % of all demented patients (65,7 % of dementia patients in nursing homes)	NA	44.6 % of dementia patients. 3.6 % of non-demented patients.	Population-based (US Medicare enrollees)
Variation in Cause-Specific Mortality Rates in Italy during the First Wave of the COVID-19 Pandemic: A Study Based on Nationwide Data	Grande et al.	NA	NA	NA	Population-based (Italy)
