# Supplementary material for: The impact of the COVID-19 pandemic on mortality in people with dementia without COVID-19: a systematic review and meta-analysis
Source: BMC Geriatr. 2022 Nov 19;22:878. doi: 10.1186/s12877-022-03602-6 (PMC9675075; doi:10.1186/s12877-022-03602-6)
Supplement: Supplementary file 2 — Additional file 2. [file 12877_2022_3602_MOESM2_ESM.xlsx]

## Sheet: Sup Table 1
Database: PubMed	Search terms	Limits
Search date: 2022-03-09
#1	"COVID-19"[All Fields] OR "SARS-CoV-2"[All Fields] OR "2019-nCoV"[All Fields] OR "SARS-CoV-2"[All Fields] OR "coronavirus"[All Fields] OR "severe acute respiratory syndrome coronavirus 2"[All Fields]
#2	"Dementia"[All Fields] OR "Alzheimer"[All Fields] OR "Frontotemporal Lobar Degeneration"[All Fields] OR "dementia vascular"[All Fields] OR "Lewy Body Disease"[All Fields] OR "neurocognitive disorders"[All Fields]
#3	"mortality"[All Fields] OR "mortality rate"[All Fields] OR "survival"[All Fields] OR "survival rate"[All Fields] OR "deaths"[All Fields] OR "death rate"[All Fields]
#4	#1 AND #2 AND #3
#5	#4	English
Database: CINAHL	Search terms	Limits
Search date: 2022-03-09
#1	“COVID-19” OR “SARS-CoV-2” OR “2019-nCoV” OR “SARS-CoV-2” OR “coronavirus” OR “severe acute respiratory syndrome coronavirus 2”
#2	“Dementia” OR “Alzheimer” OR “Frontotemporal Lobar Degeneration” OR “Dementia, Vascular” OR “Lewy Body Disease” OR “neurocognitive disorders”
#3	“mortality” OR “mortality rate” OR “survival” OR “survival rate” OR “deaths” OR “death rate”
#4	#1 AND #2 AND #3
#5	#4	Narrowed by language -English
Database: Web of Science	Search terms	Limits
Search date: 2022-03-09
#1	ALL=(“COVID-19” OR “SARS-CoV-2” OR “2019-nCoV” OR “SARS-CoV-2” OR “coronavirus” OR “severe acute respiratory syndrome coronavirus 2”)
#2	ALL=(“Dementia” OR “Alzheimer” OR “Frontotemporal Lobar Degeneration” OR “Dementia, Vascular” OR “Lewy Body Disease” OR “neurocognitive disorders”)
#3	ALL=(“mortality” OR “mortality rate” OR “survival” OR “survival rate” OR “deaths” OR “death rate”)
#4	#1 AND #2 AND #3
#5	#4	Refined by LANGUAGES: (ENGLISH)
Database: Cochrane Library	Search terms	Limits
Search date: 2022-03-09
#1	"Covid-19" OR "SARS-CoV-2" OR "2019-nCoV" OR "coronavirus" OR "severe acute respiratory syndrome coronavirus 2"
#2	“Dementia” OR “Alzheimer” OR “Frontotemporal Lobar Degeneration” OR “Dementia, Vascular” OR “Lewy Body Disease” OR "neurocognitive disorders"
#3	“mortality” OR “mortality rate” OR “survival” OR “survival rate” OR “deaths” OR “death rate”
#4	#1 AND #2 AND #3
Database: EMBASE	Search terms	Limits
Search date: 2022-03-09
#1	'covid-19' OR '2019-ncov' OR 'sars-cov-2' OR 'coronavirus' OR 'severe acute respiratory syndrome coronavirus 2'
#2	'dementia' OR 'alzheimer' OR 'frontotemporal lobar degeneration' OR 'dementia, vascular' OR 'lewy body disease' OR 'neurocognitive disorders'
#3	'mortality' OR 'mortality rate' OR 'survival' OR 'survival rate' OR 'deaths' OR 'death rate'
#4	#1 AND #2 AND #3
#5	#4	[english]/lim
Supplemental Table 2: Database searchers with search terms described.
